# Supplementary material for: PsERF1B-PsMYB10.1-PsbHLH3 module enhances anthocyanin biosynthesis in the flesh-reddening of amber-fleshed plum (cv. Friar) fruit in response to cold storage
Source: Hortic Res. 2023 May 4;10(6):uhad091. doi: 10.1093/hr/uhad091 (PMC10277908; doi:10.1093/hr/uhad091)
Supplement: Web_Material_uhad091 [file web_material_uhad091.zip]

Archive with 1 entries (1 files):
- Supplementary table S1-2 and figure S1-2.docx
